# Supplementary material for: Protein signatures linking history of miscarriages and metabolic syndrome: a proteomic study among North Indian women
Source: PeerJ. 2019 Feb 14;7:e6321. doi: 10.7717/peerj.6321 (PMC6378092; doi:10.7717/peerj.6321)
Supplement: Supplemental Information 3 [file peerj-07-6321-s003.xls]

## Sheet: Raw data
ID	Group	Age	menarche	marriage	first conception	last conception	Height	Weight	BMI	SBP	DBP	WC	HC	WHR	FBG	TC	TG	HDL	LDL	VLDL
39	A	36	16	13	15	21	154.5	81	33.9335	160	114	118	122	0.967213	306.965	214.731	340.226	48	98.6858	68.0453
116	A	40	15	14	18	28	154.2	60	25.2338	110	70	83	95	0.873684	122.608	162.169	78.8041	41.92	104.488	15.7608
260	A	38	14	16	17	26	153.5	55	23.3424	130	90	86	96	0.895833	83.3419	346.877	50.8491	35	301.707	10.1698
264	A	35	16	18	20	21	152.3	59	25.4362	145	115	81.5	90	0.905556	83.7607	215.246	179.358	35.2	144.174	35.8717
292	A	40	15	13	21	32	147.5	55	25.2801	140	95	83	93	0.892473	76.76	164.22	141.1	32.32	103.68	28.22
262	A	38	15	22	26	35	147	61	28.229	116	90	89	102	0.872549	22.932	388.27	122.038	43.52	320.343	24.4075
417	A	35	15	20	23	26	154.5	50.5	21.156	120	90	80.4	91.2	0.881579	102.26	176.75	134.75	86.4	63.4	26.95
490	A	43	13	15	18	30	153.7	62.5	26.4565	110	78	88.2	98.6	0.894523	118.97	178.24	119.47	42.88	111.466	23.894
513	A	37	14	15	20	26	159.1	72	28.4441	130	88	94.8	109.5	0.865753	84.1484	268.55	206.94	71.04	156.122	41.388
514	A	40	14	16	17	23	152.8	56	23.9851	108	68	81.7	95.9	0.851929	70.9894	174.59	167.4	35.2	105.91	33.48
547	A	43	13	15	18	24	153.4	62.5	26.5601	108	80	84.2	97.1	0.867147	68.82	184.28	185.15	37.44	109.81	37.03
559	A	36	14	14	15	20	158.1	68.5	27.4048	108	90	90.6	101.9	0.889107	81.92	135.375	119.39	32.96	78.537	23.878
467	A	46	15	15	17	23	160	66	25.7812	108	90	97.6	97.7	0.998976	80.87	167	133.47	40.32	99.986	26.694
617	A	39	15	15	16	20	147.4	48	22.0926	108	90	75	89	0.842697	110.07	202.65	168.12	62.72	106.306	33.624
818	A	45	16	16	18	29	163.2	62	23.2783	108	120	95	99	0.959596	84.67	149.3	150.04	51.84	67.452	30.008
775	A	37	15	19	20	33	149.2	51.5	23.135	108	68	82.9	90.5	0.916022	63.51	137.38	178.01	24	77.778	35.602
1040	A	45	16	17	18	31	150.2	44.5	19.7251	108	85	80	95	0.842105	142.2	136.03	83.06	36.1	83.318	16.612
1067	A	40	12	14	15	25	159	67	26.5021	108	90	87.6	106.2	0.824859	84.97	264.21	330.51	30.2	167.908	66.102
1217	A	40	14	15	17	28	149.5	60	26.8453	108	100	99.3	105.1	0.944814	154.5	95.65	150.34	48.98	16.602	30.068
1442	A	36	15	14	17	29	150.4	67.5	29.8406	108	100	101.4	103	0.984466	100.67	230.48	129.29	60	144.622	25.858
393	B	43	14	14	16	26	160.2	59	22.9894	110	79	88.9	99.06	0.897436	82.92	162.24	120.12	30.4	107.816	24.024
494	B	35	15	15	17	21.5	157.5	50	20.1562	130	90	70.5	85	0.829412	66.73	128.16	99.87	40.64	67.546	19.974
507	B	45	16	14	21	33	155.2	45	18.6822	110	80	67	85	0.788235	69.28	156.59	56.59	56	89.272	11.318
655	B	36	15	16	19	33	154.2	64	26.916	165	95	99	90	1.1	95.33	180.54	76.11	50.88	114.438	15.222
950	B	35	17	19	25	37	154.7	50	20.8925	158	90	88	89.2	0.986547	61	206.62	113.29	68.8	115.162	22.658
983	B	38	16	22	25	34	150.6	34	14.9909	96	78	68.5	77	0.88961	64.61	126.44	36.8	84.48	34.6	7.36
1001	B	42	14	15	16	23	153.5	44.5	18.8861	120	86	75.2	87	0.864368	94.85	110	63	48	49.4	12.6
1012	B	36	16	16	22	29	156.4	42	17.1702	128	80	77.7	84.3	0.921708	81.17	131	74	55	61.2	14.8
1034	B	45	12	14	15	28	161.1	43.5	16.7609	98	70	64.3	87	0.73908	83.1	176.07	140.56	55.12	92.838	28.112
996	B	40	14	15	16	24	158.2	49.5	19.7784	120	80	73.5	93.7	0.784418	81.94	160	47.75	56.32	94.13	9.55
1063	B		12	14	15	21	158.7	47	18.6614	102	72	71.5	86.4	0.827546	125.18	198.16	94.14	54.63	124.702	18.828
1089	B	38	17	20	20	26	157.2	54.5	22.0542	116	80	78.3	104.2	0.75144	62.81	161.47	160.04	65.96	63.92	32.01
1200	B	38	14	16	17	21	159.5	74	29.0878	120	80	101.5	109.1	0.930339	78.18	175.43	149.17	51.49	94.106	29.834
1265	B	40	11	20	21	29	154.4	62	26.0074	130	84	92.7	100.4	0.923307	68.51	92.731	62.158	50.574	29.7254	12.4316
1294	B	37	15	20	20	25	168.3	57.5	20.3002	112	70	78	94.3	0.827147	65.688	207.14	157.99	43.167	132.375	31.598
1351	B	46	13	NA	22	32	151.9	46.5	20.1529	110	80	73.5	90.4	0.813053	54.02	199.75	59.643	73.222	114.599	11.9286
1443	B	39	15	16	22	29	160.5	40	15.5278	110	78	67.31	84.836	0.793413	68.47	261.3	181.58	66.84	158.144	36.316
1474	B	38	17	19	25	37	156.1	45.5	18.6726	120	80	65.5	88.1	0.743473	79.06	189.32	121.58	32.11	132.894	24.316
1455	B	39	14	15	18	26	144.7	62	29.6111	124	80	89.5	103.7	0.863067	70.49	147.84	94.45	47.63	81.32	18.89
1584	B	40	15	15	16	33	146.2	45.5	21.2871	114	68	62.23	82.55	0.753846	67.649	156.53	78.215	75.927	64.96	15.643
8	C	40	13	11	19	23	151.1	53	23.2138	200	180	88.392	93.98	0.940541	81.6667	194.519	171.725	51.2	108.974	34.345
18	C	43	16	18	21	27	159.4	86	33.8471	120	80	111.76	119.38	0.93617	93.3333	194.519	167.229	41.6	119.473	33.4459
85	C	36	15	18	34	45	152.1	58	25.0709	120	100	101	96	1.05208	60	281.043	90.2355	49.28	213.716	18.0471
141	C	45	14	17	20	28	152	54.5	23.589	106	80	87.5	92	0.951087	110.25	206.081	189.328	51.2	117.015	37.8655
77	C	36	15	16	16	28	152.8	48	20.5586	112	92	82.55	86.36	0.955882	60	210.783	88.9764	43.2	149.787	17.7953
186	C	45	14	14	18	27	161	58	22.3757	120	90	86	90	0.955556	82.5495	153.728	86.1212	45.12	91.3837	17.2242
208	C	37	15	15	27	34	166.3	70	25.3112	150	106	91	101	0.90099	97.5586	209.426	89.8333	41.92	149.54	17.9667
236	C	38	20	16	23	28	162.9	48	18.0884	125	80	72.39	84.328	0.858434	113.009	372.066	201.939	44	287.678	40.3879
225	C	45	15	15	19	23	150	60	26.6667	162	91	91.186	99.06	0.920513	104.18	170.809	135.121	36	107.785	27.0242
378	C	37	14	14			153.5	57	24.1912	112	78	83	94.5	0.878307	85	213.9	175.9	45	133.72	35.18
455	C	46	15	19	22	29	155.4	60	24.8456	122	78	87	102	0.852941	102.007	179.7	172.66	32.64	112.528	34.532
454	C	34	14	21	26	26	151.9	45	19.5028	140	80	83.9	94.2	0.890658	79.78	151.1	77.46	49.92	85.688	15.492
643	C	34	16	17	22	35	153.4	50.5	21.4605	132	88	84	88.5	0.949153	65.2	141.82	89.83	42.56	81.294	17.966
678	C	35	11	11	16	20	152.2	61	26.333	128	90	94.2	99.1	0.950555	79.62	270.6	327.87	36.48	168.546	65.574
754	C	39	15	15	24	30	155.3	53	21.9752	130	90	84	94	0.893617	82.43	172.51	124.89	38.08	109.452	24.978
877	C	40	15	15	18	24	162.2	53	20.1453	112	82	82	99	0.828283	80.31	189.73	199.43	39.68	110.164	39.886
965	C	36	16	15	19	27	151.7	53	23.0306	114	96	81	97	0.835052	86	260.62	199.32	45.12	175.636	39.864
1019	C	37	18	17	20	23	159.5	60	23.5847	112	80	94.8	101.5	0.93399	100.4	131	108	38.4	71	21.6
1138	C	35	14	14	22	30	149.5	42.5	19.0154	142	100	84.4	86.2	0.979118	60.505	214.94	191.26	73.902	102.786	38.252
1206	C	38	19	20	22	34	156.3	59	24.1509	124	98	84.5	93.1	0.907626	104.57	167.79	126.6	100.57	41.9	25.32
212	D	36	12	13	22	30	166.5	57	20.5611	150	110	82	91	0.901099	86.5225	229.478	77.9545	50.56	163.327	15.5909
280	D	34	15	15	16	32	150.3	54	23.9043	116	88	80	92	0.869565	68.6	169.15	85.6	40.96	111.07	17.12
316	D	45	14	16	20	36	154.5	36	15.0815	90	60	67	77	0.87013	94.32	123.17	55.5	39.04	73.03	11.1
473	D	43	18	18	25	32.5	159.6	44.5	17.4701	110	72	61.3	82.6	0.742131	90.37	165.4	71.87	56	95.026	14.374
500	D	38	18	17	19	21	152.4	40	17.2223	110	70	64	80	0.8	87.32	125.61	98.93	62.4	43.424	19.786
515	D	35	16	18	19	24	148.5	53.5	24.2606	118	120	75	90	0.833333	74.7986	133.1	64.77	55.36	64.786	12.954
578	D	39	14	14	16	26	154.6	56	23.4298	115	88	84	96	0.875	90.97	147.15	92.35	40.32	88.36	18.47
693	D	45	14	13	18	32	154.6	55	23.0114	122	90	79.6	89.5	0.889385	83.83	106.71	71.35	55.68	36.76	14.27
742	D	37	16	18	24	36	164.4	56	20.7197	122	74	86.5	95	0.910526	64.77	171.26	91.16	58.88	94.148	18.232
776	D	38	16	19	21	34	154.1	70	29.4776	120	80	94.2	104.9	0.897998	71.92	150.55	52.07	47.36	92.776	10.414
872	D	38	15	16	19	32	158.8	51	20.2241	100	70	76	88	0.863636	73.68	121.2	149	41.92	49.48	29.8
779	D	40	13	18	21	27	152.6	48	20.6126	122	82	70.4	93.5	0.752941	89.72	122.95	49.44	48.32	64.742	9.888
1157	D	36	16	13	19	27	154.7	46	19.2211	108	70	70.3	89.3	0.787234	78.62	147.31	120.68	69.31	53.864	24.136
1269	D	36	12	15	16	23	150	49.5	22	108	78	82.2	96.5	0.851813	47.629	153.81	132.06	43.085	84.313	26.412
1282	D	40	16	21	21	36	153.2	53.5	22.7948	102	70	87.4	91	0.96044	68.503	173.27	75.356	41.017	117.182	15.0712
1297	D	33	16	16	22	39	160.2	58.5	22.7945	120	80	88.2	92.2	0.956616	69.036	185.64	104.27	57.436	107.35	20.854
1327	D	40	15	12	20	25	147.4	38.5	17.7201	110	72	79	88.4	0.893665	64.029	166.62	72.498	38.756	113.364	14.4996
1362	D	36	16	16	19	31	157.6	49.5	19.9293	112	84	71	90.5	0.78453	54.248	145.67	176.54	70.822	39.54	35.308
1392	D	37	15	16	16	26	154.1	44	18.5288	110	68	70.9	86.2	0.822506	58.917	152.86	224.68	87.709		44.936
1631	D	38	14	14	14	21.5	150.7	44	19.3743	96	60	69.342	94.996	0.729947	67.91	178.01	79.01	60.41	101.798	15.802
