# Supplementary material for: Protein signatures linking history of miscarriages and metabolic syndrome: a proteomic study among North Indian women
Source: PeerJ. 2019 Feb 14;7:e6321. doi: 10.7717/peerj.6321 (PMC6378092; doi:10.7717/peerj.6321)
Supplement: Supplemental Information 4 [file peerj-07-6321-s004.xls]

## Sheet: Sheet1
No.	ID	B	A	C	D	A/B	C/B	D/B	A	C	D	No.	ID	A	C	D
1	Spot 1	134201	111677	90483.3	57758.7	0.832167	0.674239	0.43039	-0.265055	-0.568668	-1.21628	1	Spot 1	-0.265055	-0.568668	-1.21628
2	Spot 2	54688	49152	31150.7	44039.3	0.898771	0.569607	0.805283	-0.153974	-0.811961	-0.312432	2	Spot 2	-0.153974	-0.811961	-0.312432
3	Spot 3	21562	28253.7	17602.7	31750	1.31035	0.816374	1.4725	0.389947	-0.292697	0.558266	3	Spot 3	0.389947	-0.292697	0.558266
4	Spot 4	174363	142757	155755	226587	0.818731	0.893276	1.29951	-0.288539	-0.162821	0.377966	4	Spot 4	-0.288539	-0.162821	0.377966
5	Spot 5	111597	109741	93882.7	133604	0.983369	0.841263	1.1972	-0.0241955	-0.249372	0.259661	5	Spot 5	-0.0241955	-0.249372	0.259661
6	Spot 6	22943.3	23500	22791.3	33253.3	1.02426	0.993375	1.44937	0.0345857	-0.00958968	0.535424	6	Spot 6	0.0345857	-0.00958968	0.535424
7	Spot 7	45063.3	54247.3	47298.7	62345.3	1.2038	1.0496	1.3835	0.267598	0.0698455	0.468328	7	Spot 7	0.267598	0.0698455	0.468328
8	Spot 8	17746	22874	22518	27080	1.28897	1.26891	1.52598	0.366215	0.343585	0.609734	8	Spot 8	0.366215	0.343585	0.609734
9	Spot 9	71956.7	125360	134026	138927	1.74216	1.86259	1.9307	0.800877	0.897313	0.949123	9	Spot 9	0.800877	0.897313	0.949123
10	Spot 10	113400	167141	155769	188851	1.47391	1.37362	1.66536	0.559648	0.457984	0.73583	10	Spot 10	0.559648	0.457984	0.73583
11	Spot 11	112078	160351	175810	198719	1.43071	1.56864	1.77304	0.516733	0.649514	0.826229	11	Spot 11	0.516733	0.649514	0.826229
12	Spot 12	86414	80790	121535	119876	0.934918	1.40643	1.38723	-0.0970883	0.492039	0.472206	12	Spot 12	-0.0970883	0.492039	0.472206
13	Spot 13	107633	145276	180307	171883	1.34974	1.67521	1.59694	0.43268	0.744342	0.675308	13	Spot 13	0.43268	0.744342	0.675308
14	Spot 14	202839	153289	160689	123921	0.75572	0.792203	0.610932	-0.404075	-0.336059	-0.710916	14	Spot 14	-0.404075	-0.336059	-0.710916
15	Spot 15	48731.3	42182.7	33177.3	49903.3	0.865617	0.680821	1.02405	-0.208199	-0.554652	0.0342865	15	Spot 15	-0.208199	-0.554652	0.0342865
16	Spot 16	39017	41773	45190	48646	1.07064	1.15821	1.24679	0.0984679	0.211901	0.318218	16	Spot 16	0.0984679	0.211901	0.318218
17	Spot 17	117355	104370	91770	140823	0.889353	0.781986	1.19997	-0.169172	-0.354785	0.263004	17	Spot 17	-0.169172	-0.354785	0.263004
18	Spot 18	18159	41990	16858	15227	2.31235	0.928355	0.838537	1.20936	-0.107251	-0.254053	18	Spot 18	1.20936	-0.107251	-0.254053
