# Supplementary material for: Protein signatures linking history of miscarriages and metabolic syndrome: a proteomic study among North Indian women
Source: PeerJ. 2019 Feb 14;7:e6321. doi: 10.7717/peerj.6321 (PMC6378092; doi:10.7717/peerj.6321)
Supplement: Supplemental Information 9 [file peerj-07-6321-s009.xls]

## Sheet: Blank Subtraction 1_01
Measurement results
Blank Subtraction 1
Wavelength: 492 nm
Plate 1
Blank subtracted	1	2	3	4	5	6	7	8	9	10	11	12
A	0.1284	0.1483	0.2287	0.2283	0.261	0.1486	0.1702	0.1978	0.2514	0.2467	0.2047	0.1866
B	0.157	0.122	0.1703	0.2347	0.2386	0.1703	0.1281	0.1844	0.2583	0.283	0.1868	0.1497
C	0.1859	0.2405	0.2399	0.1582	0.1544	0.2013	0.2612	0.2698			-0.0324	0.0324
D	0.1864	0.2537	0.2483	0.1535	0.1342	0.2102	0.2708	0.2824
E
F
G
H
Sample	1	2	3	4	5	6	7	8	9	10	11	12
A	Un0001	Un0003	Un0005	Un0007	Un0009	Un0011	Un0013	Un0015	Un0017	Un0019	Un0021	Un0023
B	Un0002	Un0004	Un0006	Un0008	Un0010	Un0012	Un0014	Un0016	Un0018	Un0020	Un0022	Un0024
C	Un0025	Un0027	Un0029	Un0031	Un0033	Un0035	Un0037	Un0039			Blank1	Blank1
D	Un0026	Un0028	Un0030	Un0032	Un0034	Un0036	Un0038	Un0040
E
F
G
H
